# Supplementary material for: Acid ceramidase of macrophages traps herpes simplex virus in multivesicular bodies and protects from severe disease
Source: Nat Commun. 2020 Mar 12;11:1338. doi: 10.1038/s41467-020-15072-8 (PMC7067866; doi:10.1038/s41467-020-15072-8)
Supplement: Supplementary file 3 — Source Data [file 41467_2020_15072_MOESM3_ESM.docx]

## Sheet: Figure 1
Figure 1
	Figure 1c
		Organ	Control, HSV-1														Clodronate, HSV-1
		LN	1.5	1.5	1.5	1.5	1.5	1.5	1.5	1.5	1.5	1.5	1.5	1.5	1.5	1.5	3.06819	3	3.88536	3.33325	3	3.50893	3.68502	4.45758		3.5325		3.233	3.81558	3.78675
		Spleen	3.63306	4.08436	4.35149	3	3.57887	3.55047	4.0197	3.54158	3.54753	3.4216	3	3.63063	3.48742	3.35793	5.77291	6.89076	6.96227	5.78333	5.90135	6.14811	6.23694	6.53857	6.11581	6.29403	6.75128	6.40552	6.33878	6.30397
		Liver	5.21144	5.18977	5.60861	4.21527	4.38496	4.65805	4.65874	4.64266	4.58161	3.25873	4.73413	4.95424	4.6398	4.49181	6.54753	7.28709	7.72539	5.87017	6.61549	6.82394	6.79585	7.33009	7.07482	7.66079	7.24472	6.83414	6.71827	6.93651
	Figure 1d	Organ	Control, HSV-1								Clodronate, HSV-1
		Liver	1	1	1	1	1	1	1	1	2.72118	2.66932	2.61747	3.03228	2.66932	2	2	2.77303
		Spleen	1	1	1	1	1	1	1	1	1.11378	1.16563	1.736	1.52859	1.52859	1.01008	1.01008	1.06193
	Figure 1e
		ALT
		WT, HSV-1	WT, Clodro (naive)	WT, HSV-1 + Clodro
		20	80	870
		70	70	110
		10	80	180
		30	60	1340
		30	80	230
		10		1580
		30		3340
		50		250
		20		250
		30		4460
		AST
		WT, HSV-1	WT, Clodro	WT, HSV-1 + Clodro
		90	250	1260
		130	270	260
		50	250	340
		80	190	1520
		40	280	350
		40		2640
		80		5000
		70		330
		80		210
		60		4420
	Figure 1f
		Days	Control, HSV-1	Clodronate, naive	Clodronate, HSV-1
		6			1
		6			1
		6	1		1
		8			1
		30	0	0	0
		30	0	0
		30	0	0
		30	0	0
		30		0
		4			1
		4			1
		6			1
		8			1
		30	0		0
		30	0
		30	0
		30	0
		30	0
	Figure 1g
			Control, HSV-1						Clodronate, HSV-1
		Vagina	2.91105	1.49748	4.3019	7.48572	6.95192	4.61321	1.33203	4.39933	6.59638	5.86593	7.25816	5.42943
	Figure 1h		Control, HSV-1						Clodronate, HSV-1
		Vagina	4.69153	3.86191	3.23969	0.5	3.29018	2.1928	2.41007	4.38042	3.5508	1.28627	4.57841	2.90849
		Vaginal Fluid	3.44709	3.39524	2.46192	1.42941	2.00196	2.14509	0.5	2.77303	2.82488	0.5	2.38365	2.43136
	Figure 1i	Days elapsed	Control, HSV-1	Clodronate, naive	Clodronate, HSV-1
		6			1
		6	1		1
		8
		30	0	0	0
		30	0	0	0
		30	0	0	0
		30	0	0
		30		0
		7			1
		8			1
		10			1
		30	0		0
		30	0
		30	0
		30	0

## Sheet: Figure 2
Figure 2
	Figure 2b
			Fib, HSV								BMDM, HSV								Fib + IFN, HSV								BMDM + IFN, HSV
		MOI 0,01	5.18056	5.24588	5.3112	5.37652	3.54059	3.95036	3.95036	3.8684	1.32661	1.32661	1.39193	1.39193	1	1	1	1	2.95964	3.28624	3.09028	3.1556	1.65563	1.9015	1.57368	2.55713	0.5	0.5	0.5	0.5	0.5	0.5	0.5	0.5
		MOI 1	4.59267	4.9846	5.24588	4.9846	4.44208	4.44208	4.7699	4.68795	1.52257	1.39193	1.45725	1.39193	1.49173	1	1	1.49173	4.78863	4.78863	4.72331	5.24588	4.85186	4.60599	4.36013	4.36013	0.5	0.5	0.5	0.5	0.5	0.5	0.5	0.5
	Figure 2e
		Extracellular	Endosomes	MVB	Cytosol
		0	0	100	30
		0	0	100	0
		100	0	0	0
		0	100	0	0
		0	100	0	0
		0	100	0	0
		0	0	100	0
		0	0	100	0
		33.3333	66.6667	0	0
		0	50	50	0
		0	50	50	0
		0	66.6667	33.3333	0
		0	0	100	0
		100	0	0	0
		0	12.5	87.5	0
		0	0	100	0
		0	63.6364	36.3636	0
		0	74.1936	22.5806	0
		0	100	0	0
		0	0	70	0
		0	0	100	0
		0	0	100	0
		0	0	100	0
		0	0	100	0
		0	100	0	0
		0	0	100	0
		0	0	100	0
		0	0	100	0
		0	100	0	0
		100	0	0	0
		0	0	50	0
		100	0	0	0
		100	0	0	0
		0	0	100	0
		50	50	0	0
		0	100	0	0
		0	100	0	0
		0	0	100	0
		100	0	0	0
		0	0	100	0
		0	0	100	0
		100	0	0	0
		0	0	100	0
		0	0	100	0
		0	50	50	0
		0	100	0	0
		0	0	100	0
		0	0	100	0
		0	0	100	0
		0	0	100	0
		0	0	100	0
		0	100	0	0
		50	50	0	0
		0	0	100	0
		0	0	100	0
		0	0	100	0
		0	0	100	0
		0	75	25	0
		0	0	100	0
		0	0	100	0
		0	0	100	0
		0	100	0	0
		0	0	100	0
		0	0	100	0
		0	0	0	0
		100	0	0	0
		0	0	100	0
		0	0	100	0
		0	100	0	0
		80	20	0	0
		80	20	0	0
		0	0	200	0
		0	0	200	0
		0	0	100	0
		0	100	0	0
		0	100	0	0
		0	100	0	0
	Figure 2f
			Fibroblasts	Makrophages
		Fdft1	0.898255	1.49619
		Pcyt1a	0.903249	1.52267
		Sgpp2	0.980082	1.5355
		Pcyt2	0.962135	1.79179
		Gpd1l	0.725748	1.80904
		Pmvk	0.925023	1.84751
		Sphk2	0.793277	1.87813
		Sgpp1	0.897099	2.02206
		Fdps	1.06762	2.03986
		Sgpl1	0.811775	2.08659
		Smpd3	0.302498	2.5334
		Asah1	0.746669	2.85986
		Plcb2	0.483157	4.80024
		Plcg2	0.743515	6.54912
		Plcl2	0.828761	8.71252
		IFN treated
			Fibroblasts	Makrophages
		Lass3	0.964686	1.35536
		Sgms1	0.728126	1.39025
		Ptdss2	0.921957	1.40884
		Pmvk	0.925023	1.42246
		Smpd4	0.834739	1.43233
		Sgpp1	0.897099	1.52318
		Pcyt1a	0.903249	1.87956
		Gpd1l	0.725748	1.885
		Lass6	0.585978	2.25654
		Sgpl1	0.811775	2.52577
		Sphk2	0.793277	2.55206
		Asah1	0.746669	3.22293
		Plcb2	0.483157	5.40323
		Plcg2	0.743515	6.74663
		Plcl2	0.828761	12.6233
	Figure 2g
		Fibroblasts						Macrophages
		1.09177	1.02574	0.943874	1.67791	0.92445	0.609909	3.67226	4.16024	3.1748	3.88164	2.15347	2.08012
	Figure 2h

## Sheet: Figure 3
Figure 3
	Figure 3b
		Area infected cells
		Naive	WT, HSV-1	KO, HSV-1
		241	3252	13062
		371	1806	32929
		674	540	21968
		435	11840	20263
		272	1173	18524
		178	4889	21731
		3	2932	15378
		2472	6509	12747
		10	16613	15129
		72	17920	12647
		Intensity/Area
		Naive	WT, HSV-1	KO, HSV-1
		ND	459.467	500.655
		ND	545.142	544.173
		ND	446.469	512.76
		ND	601.039	495.592
		ND	445.709	478.315
		ND	530.19	589.926
		ND	460.331	481.741
		ND	459.91	482.261
		ND	471.105	478.218
		ND	483.904	464.41
	Figure 3d
			WT, HSV-1										Asah1-/-, HSV-1
		LN		1.5	1.5	1.5	1.5	1.5	1.5	1.5	1.5	1.5	3	3.44467	4.51054	4.51375	4.09412	3.2222	4.45117
		Spleen	3.2616	3.40552	3	3.95075	3.58433	3	3.77815	3	3.13761	3.13456	5.00346	5.03342	5.85733	5.73815	4.87437	4.78333	5.67025
		Liver	3.63909	3.86165	3.43367	4.06685	3.52665	3.67091	3	3.79535	3.48572	4.7248	6.35976	7.62818	8.67622	7.72065	8.00962	7.70429	8.94369
	Figure 3e
			WT, HSV-1						Asah1-/-, HSV-1
		Liver	1	1	1	1	1	1	4.767	4.727	3.866	4.27672
		Spleen	0.5	0.5	0.5	0.5	0.5	0.5	2.378	1.559	0.5	1.9434
	Figure 3f
			WT									Samhd1-/-				Ifnar-/-				MydTriCar3-/-
		Spleen	0.5	0.5	0.5	0.5	0.5	0.5	0.5	0.5	0.5	0.5	0.5	0.5	0.5	2.20266	2.30636	2.20266	3.13599	2.20266	2.04711	1.52859
		Liver	1	1	1	1	1	1	1	1	1	1	1	1	1	2	2.56562	2	3.29154	2.56562	2.61747	2.56562
	Figure 3g
			CerER-xAsah1fl/fl-BM-> WT					CerER+xAsah1fl/fl-BM-> WT
		Spleen	4.24413	3.95192	3.77466	3.48742	3.41364	3.78161	4.344	4.02366	3.52943
		Liver	4.02759	3.80916	4.03918	3.33009	3.72184	4.74156	4.82675	5.62226	3.71225
	Figure 3h
		Days elapsed	CerER-xAsah1fl/fl	CerER+xAsah1fl/fl
		1
		7		1
		10		1
		10		1
		10		1
		10		1
		12	1
		30	0
		30	0
		30	0
		30	0
		1
		7		1
		7		1
		7		1
		10	1
		12		1
		12		1
		17	1
		17	1
		30	0
		30	0
		30	0
		30	0
		30		0
	Figure 3i	Days elapsed	CerER-xAsah1fl/fl	CerER+xAsah1fl/fl
		8		1
		8		1
		8		1
		13		1
		30	0	0
		30	0	0
		30	0	0
		30	0
		30	0
		30	0
		6		1
		7		1
		7		1
		30	0	0
		30	0
		30	0
		30	0
		30	0
		30	0
		30	0

## Sheet: Figure 4
Figure 4
	Figure 4d
		Area infected cells
		Naive	Untreated, HSV-1	Ceramide, HSV-1	Sphingosine, HSV-1	SKI-II, HSV-1	CDase, HSV-1	SMase, HSV-1
		48	29996	11326	3310	2579	8502	7649
		55	39925	8967	8292	3736	5433	5936
		169	28534	17634	3730	8784	9066	9903
		183	19052	13606	3005	244	3126	8592
		203	39250	12790	5019	3092	5773	7125
		112	9908	25802			6142	5183
		58	20361	13301			4367	3804
		101	14640	26070			7507	9065
		45	13164	8324			6206	328
		54	13900	8535			10181	3395
		0	19073					2534
		93	13887					363
			6453					415
			13879					1942
			15836					6648
		Intensity/ Area
		Naive	Untreated, HSV-1	Ceramide, HSV-1	Sphingosine, HSV-1	SKI-II, HSV-1	CDase, HSV-1	SMase, HSV-1
		ND	498.837	578.411	494.677	519.889	495.28	494.965
		ND	597.583	562.089	501.676	569.845	506.678	482.745
		ND	566.935	575.801	464.615	506.101	549.061	474.486
		ND	485.704	604.447	462.39	460.478	498.231	490.345
		ND	555.441	610.696	495.088	523.452	540.266	496.387
		ND	626.574	594.582			523.378	455.807
		ND	0.574337	583.135			505.881	548.841
		ND	619.585	545.354			557.193	491.762
		ND	614.268	549.753			563.868	462.2
		ND	553.635	502.535			599.855	497.712
		ND	590.37					455.602
		ND	563.798					439.264
			496.856					437.373
			570.725					446.944
			608.701					455.487
	Figure 4e
		Naive				Control, HSV				Sph, HSV			SKI-II, HSV				SMase, HSV
		0.5	0.5	0.5	0.5	2.00637	2.00637	2.68043	1.85081	1.85081	1.48785	1.48785	1.64341	1.5397	1.38415	1.59156	1.59156	1.79896	1.436	1.74711
	Figure 4f
		Untreated, HSV-1			Sph, HSV-1
		2.30942	2.11857	2.35713	1.40289	1.54602	1.59373
	Figure 4g
		Untreated, HSV-1			Sph, HSV-1			SKI-II, HSV-1
		2.74223	2.49637	2.82419	2.16855	2.33246	1.84073	0.5	0.5	0.5
	Figure 4h
		Control, HSV-1			Sph, HSV-1			SKI-II, HSV-1
		9.3	9	9	9.4	8.5	8.8	8.2	7.9	8.7

## Sheet: Figure 5
Figure 5
	Figure 5b
			Capsid																					Tegument
		WT	6.25	3.44828	9.52381	2.63158	13.3333	8.33333	16.6667	0.735294	16.6667	15.7895	18.75	40	57.1429	55.5556					100	100	100	93.75	96.5517	90.4762	97.3684	86.6667	91.6667	83.3333	99.2647	83.3333	84.2105	81.25	60	42.8571	44.4444					0	0	0
		Asah1-/-	100		56.25	37.5	80	80	71.4286	83.3333	70	100	100	100	100	100	100	100	100	100	100	100		0		43.75	62.5	20	20	28.5714	16.6667	30	0	0	0	0	0	0	0	0	0	0	0
	Figure 5d
		Extracellular		Endosome		MVB, not attached		MVB, attached to ILV		MVB, attached to OLM
		WT	Asah1-/-	WT	Asah1-/-	WT	Asah1-/-	WT	Asah1-/-	WT	Asah1-/-
		100	100	0	0	0	0	0	0	0	0
		100		0		0		0		0
		100		0		0		0		0
		0	100	100	0	0	0	0	0	0	0
		100		0		0		0		0
			100		0		0		0		0
		0	25	100	0	0	25	0	0	0	50
			0		0		0		0		100
		75	0	25	100	0	0	0	0	0	0
			0		100		0		0		0
		0	25	0	75	100	0	0	0	0	0
		0	0	0	100	50	0	0	0	50	0
		0	0	0	0	100	66.6667	0	0	0	33.3333
		0	0	0	100	100	0	0	0	0	0
		100	0	0	100	0	0	0	0	0	0
		0	0	0	0	100	33.3333	0	0	0	66.6667
		50	0	50	0	0	50	0	0	0	50
		100	25	0	0	0	50	0	0	0	25
		0	0	0	0	50	100	16.6667	0	33.3333	0
			0		100		0		0		0
		0	50	0	0	50	0	50	0	0	50
		0	0	0	0	100	0	0	100	0	0
		100	0	0	0	0	100	0	0	0	0
		100		0		0		0		0
		0	0	0	0	0	50	100	0	0	50
			0		0		100		0		0
		0		0		0		100		0
		0	100	100	0	0	0	0	0	0	0
		0	0	0	50	0	0	100	0	0	50
		0	0	0	50	50	0	50	0	0	50
		100	0	0	100	0	0	0	0	0	0
			0		100		0		0		0
			0		100		0		0		0
		100	0	0	0	0	100	0	0	0	0
		0		50		0		50		0
		0	0	0	0	0	100	100	0	0	0
		0		0		0		100		0
		0		0		0		100		0
		0	0	0	100	0	0	100	0	0	0
		0	0	0	100	100	0	0	0	0	0
			100		0		0		0		0
			0		100		0		0		0
			0		100		0		0		0
			0		100		0		0		0
		0	0	100	0	0	100	0	0	0	0
		0	0	100	0	0	100	0	0	0	0
		0	0	0	0	0	0	100	0	0	100
		0	0	0	0	100	100	0	0	0	0
		0	33.3333	100	66.6667	0	0	0	0	0	0
		0	100	0	0	100	0	0	0	0	0
		100	100	0	0	0	0	0	0	0	0
			0		0		60		0		40
			0		0		100		0		0
		0		0		100		0		0
		0	0	0	100	0	0	100	0	0	0
			0		100		0		0		0
		0	0	100	0	0	0	0	0	0	100
		0	0	0	0	0	0	100	0	0	100
		0	0	0	100	0	0	100	0	0	0
		0	0	0	0	0	66.6667	100	0	0	33.3333
			0		100		0		0		0
		0	0	0	0	0	50	100	0	0	50
		0	0	0	0	0	100	100	0	0	0
		0	0	0	0	0	0	100	0	0	100
			0		0		100		0		0
		0	0	100	0	0	0	0	0	0	100
		0	100	0	0	50	0	50	0	0	0
		0	0	100	0	0	100	0	0	0	0
		50	0	50	0	0	0	0	0	0	100
			0		100		0		0		0
		0	0	0	0	0	100	100	0	0	0
		0	100	0	0	50	0	50	0	0	0
		0		0		100		0		0
		0		0		50		0		50
		0		0		0		100		0
		0		100		0		0		0
		90		10		0		0		0
		100		0		0		0		0
		0		100		0		0		0
		0		0		100		0		0
		0		0		100		0		0
		0		0		100		0		0
		0		100		0		0		0
		0		100		0		0		0
		0		100		0		0		0
	Figure 5g
			Control						Ceramide						Sphingosine
		PBS	0.1	0.1	0.1	0.1	0.1	0.1	0.1	0.1	0.1	0.1	0.1	0.1	0.1	0.1	0.1	0.1	0.1	0.1
		HSV-1	0.1	0.1	0.1	0.1	0.1	0.1	0.93	0.62	0.54	0.39	0.29	0.83	3.92	3	1.21	1.94	1.02	4.46

## Sheet: Figure 6
Figure 6
	Figure 6a
		WT																									Asah1-/-																	WT, HSV
		1.217	0.915945	0.897095	1.27825	1.4481	1.10509	1.35113	0.749586	0.724053	0.26137	0.684996	1.48882	1.5201	1.5096	1.08988	1.26927	0.552482	0.604578	0.704172	0.754713	1.84549	1.75808	1.56266	1.58447	0.552482	0.01	0.01	0.01	0.01	0.01	0.01	0.01	0.01	0.01	0.01	0.01	0.01	0.01	0.01	0.01	0.01	0.01	0.278034	0.371989	0.344681	0.412986	0.390709	0.390709
	Figure 6b
	IFNb	WT naive																																					Asah1-/-, naive
		1.85746	0.780967	0.689362	0.367292	1.64148	0.584389	0.221442	2.38667	0.552865	35.3834	0.694959	1.5966	0.418994	0.976032	0.604997	2.35604	0.347808	0.0573669	0.720147	0.519921	2.47317	4.04563	1.40091	2.24445	1.52242	1.18621	2.35604	0.347808	0.0573669	0.720147	0.519921	2.47317	4.04563	1.40091	2.24445	1.52242	1.18621	0.344681	0.670511	1.41749	0.286181	0.494828	0.123707	1.36131	1.20999	0.843816	0.512278	1.12117
	IFNa4	WT naive																																					Asah1-/-, naive
		1.46747	1.08173	0.629961	0.272469	4.3294	0.474397	0.494543	2.27232	0.481019	26.2486	0.68976	2.07652	0.51913	1.64054	0.103247	6.54734	0.173248	0.255414	2.56847	3.11862	1.1336	11.165	0.271855	0.566799	1.1026	0.200394	6.54734	0.173248	0.255414	2.56847	3.11862	1.1336	11.165	0.271855	0.566799	1.1026	0.200394	0.379806	1.59475	2.16345	0.396163	0.744409	0.112202	1.89759	1.92408	1.46832	0.544939	1.80771
	IFNa5	WT naive																																					Asah1-/-, naive
		1.1355	1.217	0.723635	0.242043	0.351923	0.0430851	0.0331082	0.17115	0.0399222		0.0568512	0.112137	0.0427875	0.0885928	0.0464987	0.705327	1.00442	1.72472	0.538256	0.286452	0.905235	13.9904	0.810208	0.58901	0.649033	1.35319	0.705327	1.00442	1.72472	0.538256	0.286452	0.905235	13.9904	0.810208	0.58901	0.649033	1.35319	1.18372	1.42734	2.7384	0.0388305	0.0218433	0.0564585	0.125289	0.092355	0.136156	0.142925	0.163044
	Mx-1	WT naive																																					Asah1-/-, naive
		1.0693	1.0693	0.874583	0.793701	0.80478	1.04006	0.943874	1.23685	1.20303	1.4406	1.07674	0.788218	0.82169	1.16205	0.918064	0.635276	0.380364	0.369963	1.35234	0.98313	1.22727	2.24304	2.09283	0.962898	1.69991	0.89221	0.704882	0.48817	0.347589	1.27939	0.89221	1.46963	1.89928	1.57511	1.21037	1.52146	0.904664	1.57644	0.97041	1.96791	0.52003	0.672062	0.523647	0.375443	0.50581	0.614152	1.18646	0.905425
	Oas-1	WT naive																																				Asah1-/-, naive
		0.990801	1.05458	0.95705	0.634475	0.533528	0.480843	0.968374	0.643332	1.55147	2.03304	1.41778	1.14364	1.40799	1.36949	1.11278	1.08235	1.12831	0.661662	1.29609	1.53067	0.372204	1.30511	1.02397	0.861049	1.27825	1.02397	0.634475	0.533528	0.480843	0.968374	0.643332	1.55147	2.03304	1.41778	1.14364	1.40799	1.36949	1.07674	1.47087	1.08948	1.25148	1.29561	0.797544	1.27778	0.238761	0.73416	1.01689	0.814602
	ISG15	WT naive																																					Asah1-/-, naive
		1.02337	1.00231	0.974905	0.71326	0.934651	0.87206	0.960928	1.11149	0.95429	2.4326	0.981119	0.830758	0.70344	1.66152	0.728247	0.421509	0.675317	0.544739	1.46778	1.12011	1.05969	1.46778	1.18397	0.819966	1.18397	2.19411	0.545426	0.793034	0.55304	1.56423	1.11377	0.910957	1.30627	1.06102	0.923673	0.989969	2.07837	1.2086	0.825496	1.5728	0.575345	0.866037	0.698581	0.559612	0.633976	0.529426	1.56103	0.753929
	Bst2	WT naive																										Asah1-/-, naive																	WT, HSV
		1.12506	0.965936	0.920188	1.07177	0.403321	0.400535	0.773783	0.752623	1.90528	1.61328		1.59107	1.65864	1.22264	1.35974	1.40769	1.30435	1.73307	2.06098	0.0439904	0.185995	1.50873	1.74513	1.51922	2.1785	1.5728	1.24833	0.972655	1.16473	1.69349	1.26576	1.91853	1.10957	1.10957	0.438303	1.41749	1.38831	1.26869	1.1355	1.39797	1.33176	1.89649	1.09682	9.57983	14.1233	11.7127	2.02792	4.25748
	PKR	WT naive																										Asah1-/-, naive																WT, HSV
		1.05702	0.946058	0.56188	0.76755	0.964821	1.03407	0.691755	0.85165	7.55972	0.919125	0.751754	0.682231	1.17963	0.938438	0.749311	0.563949	0.494361	0.803091	0.647807	1.68604	1.73344	1.62861	1.19221	1.65134	0.981892		0.926588	0.795536	0.70629	0.794618	0.80571	0.606397	0.881684	0.828362	0.998845	0.906471	1.24284	0.981892	0.90981	1.03071	1.07448	0.474223	3.24901	2.88786	0.383775	0.375877	0.0697498	0.299024
	RNaseL	WT naive																										Asah1-/-, naive																	WT, HSV
		0.986233	1.01396	1	0.639862	0.71491	0.815543	0.729932	0.549364	0.782321		0.68105	0.676346	0.667034	0.886279	0.71491	0.63728	0.301452	0.264255	0.524858	0.395021	1.33793	1.27456	1.03527	0.823591	1	0.806642	1.16473	0.907519	1.23971	0.745269	0.609557	0.943329	0.545569	0.83268	0.782321	0.705067	0.793242	0.0135084	0.00982042	0.0134151	0.0102375	0.0128686	0.00621513	0.174343	0.167241	0.164938	0.0271263	0.0193146
	IRF7	WT naive																										Asah1-/-, naive																	WT, HSV
		1.20303	0.943874	0.880666	0.665265	0.490389	0.665265	1.17446	1.08824	1.27633	1.74352		1.00139	1.41617	1.14235	1.39716	0.884234	0.802459	1.29459	1.66152	1.11922	0.275954	1.16675	1.0087	0.890384	1.75625	0.825019	1.55473	1.08423	1.62076	3.01467	2.03073	2.7549	2.31659	2.77406	0.361483	0.718221	0.854114	0.591521	0.529426	0.620929	0.567424	1.75625	0.599778	184.396	223.893	174.45	5.58671	6.28538
	Figure 6c
		WT					Irf8 -/-
		1.19251	0.961928	1.11265	0.759962	1.03097	0.533663	0.43952	0.326239	0.480964	0.357001
	Figure 6d
	Figure 6e
			WT, HSV-1						Irf8-/-, HSV-1
		LN	1.5	1.5	1.5	1.5	1.5	1.5	1.5	1.5	1.5	1.5	1.5	1.5
		Spleen	1.5	1.5	1.5	1.5	1.5	1.5	3	3	3.14139	3.88127	3.58973	3.83046
		Liver	1.5	1.5	1.5	1.5		1.5	4.68211	5.03631	5.74043	5.5632	4.51439	4.23935
	Figure 6f
			WT						Irf8-/-
		Liver	1.5	1.5	1.5	1.5	1.5	1.5	2	2.76535	2.90849	2.90849	2.71764	2
		Spleen	0.5	0.5	0.5	0.5	0.5	0.5	1	1.28627	1	1.3817	1.33398	1
[truncated: 58 more columns]

## Sheet: Suppl Figure 3
Suppl Figure 3
		WT, HSV-1									Samhd1-/-, HSV-1				Ifnar-/-, HSV-1				MyD88-/-x Trif-/-x Cardif-/-, HSV-1
		1.5	1.5	1.5	1.5	1.5	1.5	1.5	1.5	1.5	1.5	1.5	1.5	1.5	4.55919	4.55047	4.81954	5.69461	4.27921	5.11461	5.19645
		3.23208	3.68556	3.83658	3.68341	3.49748	3.24294	3.29824	3.26501	4.32073	3.13685	3.19379	3	3	6.05046	6.24472	6.28221	7.39305	6.05046	6.35839	6.07394
		3.22094	3	3.1733	3.68211	4.14737	4.19778	3.81157	3.00035	5.4908	4.10775	3.71406	5.50958	6.05046	6.03342	6.31823	6.23208	7.33009	5.25003	5.47851	5.85033

## Sheet: Suppl Figure 4
Suppl Figure 4
	Suppl Figure 4a
		Raw cells	Sphingomyelin	Control												Sphingosine						SKI						Ceramidase						Sphingomyelinase
				1455.43	1577.17	1550.31	2136.72	2008.49	1945.75	1703.89	1790.39	1841.91	1818.1	1695.13	1770.47	1765.61	1741.34	1603.44	2255.47	2037.94	2034.91	1724.64	1578.68	1722.48	1914.7	1518.04	1583.64	1675.21	1748.26	1637.76	1720.08	2026.22	1881.1	742.68	678.68	750.16	1126.45	1115.38	1137.14
			Ceramide	Control												Sphingosine						SKI						Ceramidase						Sphingomyelinase
				120.6	121.91	125.31	212.24	178.69	177.61	90.52	87.9	90.03	105.83	98.91	94.63	479.11	462.61	433.45	669.23	704.66	683.15	63.32	58.03	60.82	70.78	56.43	57.84	132.96	135.64	144.09	200.41	203.28	214.09	1262.21	1142.53	1091.58	1298.66	1260.42	1341.07
			Sphingosine	Control												Sphingosine						SKI						Ceramidase						Sphingomyelinase
				5.82	5.85	5.59	6.6	5.96	6.19	5.37	5.57	5.68	5.74	5.19	5.07	6847.56	6637.49	6346.93	6092.52	6327.81	5654.34	8.85	8.54	8.46	9.05	7.69	7.21	10.62	9.85	10.02	11.45	13.79	13.97	14.55	14.68	14.14	16.37	15.51	16.44
		Primary macrophages	Sphingomyelin	Control				Sph				SKI				CDase				SMase
				1288.16	1433.91	1599.46	1802.96	1345.76	1144.59	1332.94	1416.84	1474.47	1335.58	1191.88	1223.34	1327.79	1317.72	1398.13	1363.58	237.12	283.28	305.91	265.24
			Ceramide	Control				Sph				SKI				CDase				SMase
				48.3	54.48	38.24	47.29	80.45	123.38	62.15	62.68	44.01	38.27	36.89	24.89	62.48	62.07	56.32	49.19	280.27	312.25	268.53	284.42
			Sphingosine	Control				Sph				SKI				CDase				SMase
				3.86	4.17	3.33	4.35	24.23	27.69	32.45	376.35	5.99	4.66	5.38	3.9	4.49	3.41	4.96	5.85	6.69	7.8	7.18	9.11
	Suppl Figure 4b
		untreated	90 min Sphingomyelinase	30 min Ceramidase
		22	49	105
		25	60	87.5
		19	56	102.5

## Sheet: Suppl Figure 5
Suppl Figure 5
	Suppl Figure 5a
	PreGM		GMP		Monocytes		Immature Granulocytes		Mature Granulocytes
	WT	IRF8-/-	WT	IRF8-/-	WT	IRF8-/-	WT	IRF8-/-	WT	IRF8-/-
	1.24977	0.022903	0.99424	0.769326	8.29169	0.603601	1.32103	2.62382	1.4257	1.00812
	0.877619	0.790955	1.0293	1.05824	6.68843	2.8317	1.50699	1.15003	0.444935	0.599431
	0.830278	0.665111	0.753493	0.841868	1.43561	1.70724	1.23257	0.830278	2.81214	0.518231
	1.08048	0.908568	0.629233	0.737987	3.01397	2.8912	1.61515	0.824543	0.63361	0.09289
	1.31191	0.732889	0.511096	0.947151	5.70279	2.51693	2.77342	0.423862	0.737987	0.363913
	0.774677		0.688566	1.00116			1.41585	0.612027	1.51747	0.219405
				0.85362			1.07301	0.451146	0.095501	0.85362
								0.902292		0.016535

## Sheet: Suppl Figure 6
Suppl Figure 6
		Lung					Spleen					Lymph Node					Skin					Bone Marrow					Vagina					Gut					Kidney					Liver					Brain
		43.4113	18.507	25.2813	25.9921	24.084	5.09824	11.4716	10.6295	5.73582	10.7779	13.3614	2.62079	8.45614	4.75683	9.25351	2.94854	1.62451	7.78124	10.0561	14.3204	9.91766		8.45614	3.45815	6.54322	3.50642	7.06162	9.57983	2.36198	3.24901	2.44528	6.82108	2.67585	5.46416	7.3615	5.50217	3.75809	5.1337	4.05584	4.53154	5.06303	3.38698	4.11245	2.8481	4.89056	2.2974	2.23457	2.2974
[truncated: 7 more columns]
